# Supplementary material for: Design of a multi-epitope vaccine against six Nocardia species based on reverse vaccinology combined with immunoinformatics
Source: Front Immunol. 2023 Feb 2;14:1100188. doi: 10.3389/fimmu.2023.1100188 (PMC9952739; doi:10.3389/fimmu.2023.1100188)
Supplement: Supplementary file 8 [file Table_1.xlsx]

## Sheet: Φύλλο1
Organism Scientific Name	Organism Common Name	Organism Qualifier	Taxonomy id	Assembly Name	Assembly Accession	Source	Annotation	Level	Contig N50	Size	Submission Date	Gene Count	BioProject	BioSample
Nocardia abscessus NBRC 100374		strain: NBRC 100374	1206723	ASM30845v1	GCA_000308455.1	GenBank		Contig	94687	8410401	2012-07-13		PRJDB119	SAMD00041774
Nocardia abscessus		strain: N-20	120957	ASM1547730v1	GCA_015477305.1	GenBank	NCBI Prokaryotic Genome Annotation Pipeline (PGAP)	Contig	332641	7953523	2020-11-15	7246	PRJNA671788	SAMN16551452
Nocardia abscessus		strain: N-11	120957	ASM1547743v1	GCA_015477435.1	GenBank	NCBI Prokaryotic Genome Annotation Pipeline (PGAP)	Contig	230824	6945404	2020-11-15	6342	PRJNA671788	SAMN16551443
Nocardia abscessus		strain: BJ06-0146	120957	ASM1547777v1	GCA_015477775.1	GenBank	NCBI Prokaryotic Genome Annotation Pipeline (PGAP)	Contig	357302	8698275	2020-11-15	7890	PRJNA671788	SAMN16551423
Nocardia abscessus		strain: BJ06-0112	120957	ASM1547824v1	GCA_015478245.1	GenBank	NCBI Prokaryotic Genome Annotation Pipeline (PGAP)	Contig	522663	7219879	2020-11-15	6539	PRJNA671788	SAMN16551399
Nocardia abscessus NBRC 100374		strain: NBRC 100374	1206723	ASM30845v1	GCF_000308455.1	RefSeq	NCBI Prokaryotic Genome Annotation Pipeline (PGAP)	Contig	94687	8410401	2012-07-13	7821	PRJDB119	SAMD00041774
Nocardia abscessus		strain: N-20	120957	ASM1547730v1	GCF_015477305.1	RefSeq	NCBI Prokaryotic Genome Annotation Pipeline (PGAP)	Contig	332641	7953523	2020-11-15	7259	PRJNA671788	SAMN16551452
Nocardia abscessus		strain: N-11	120957	ASM1547743v1	GCF_015477435.1	RefSeq	NCBI Prokaryotic Genome Annotation Pipeline (PGAP)	Contig	230824	6945404	2020-11-15	6360	PRJNA671788	SAMN16551443
Nocardia abscessus		strain: BJ06-0146	120957	ASM1547777v1	GCF_015477775.1	RefSeq	NCBI Prokaryotic Genome Annotation Pipeline (PGAP)	Contig	357302	8698275	2020-11-15	7922	PRJNA671788	SAMN16551423
Nocardia abscessus		strain: BJ06-0112	120957	ASM1547824v1	GCF_015478245.1	RefSeq	NCBI Prokaryotic Genome Annotation Pipeline (PGAP)	Contig	522663	7219879	2020-11-15	6549	PRJNA671788	SAMN16551399
Nocardia abscessus		strain: FDAARGOS_1596	120957	ASM2073130v1	GCF_020731305.1	RefSeq	NCBI Prokaryotic Genome Annotation Pipeline (PGAP)	Contig	8400138	8487012	2021-11-02	7799	PRJNA231221	SAMN22365125
Nocardia brasiliensis ATCC 700358		strain: HUJEG-1	1133849	ASM25067v3	GCA_000250675.3	GenBank	Annotation submitted by Servicio de Dermatolog铆a, Hospital Universitario, U.A.N.L., Monterrey, N.L., M茅xico	Complete Genome	9436348	9436348	2012-09-28	8471	PRJNA81085	SAMN02603853
Nocardia brasiliensis NBRC 14402		strain: NBRC 14402	1206724	ASM30847v2	GCA_000308475.2	GenBank	Annotation submitted by National Institute of Technology and Evaluation	Contig	125769	8895094	2014-05-15	8165	PRJDB120	SAMD00016800
Nocardia brasiliensis		isolate: P-200, strain: HUJEG-1	37326	ASM168976v1	GCA_001689765.1	GenBank	NCBI Prokaryotic Genome Annotation Pipeline	Contig	348488	9192944	2016-07-20	8247	PRJNA309852	SAMN04441029
Nocardia brasiliensis		strain: FDAARGOS_352	37326	ASM220912v2	GCA_002209125.2	GenBank	NCBI Prokaryotic Genome Annotation Pipeline	Complete Genome	8935513	8935513	2018-03-08	8096	PRJNA231221	SAMN06173365
Nocardia brasiliensis		strain: AUSMDU00024985	37326	ASM1180112v1	GCA_011801125.1	GenBank	NCBI Prokaryotic Genome Annotation Pipeline (PGAP)	Complete Genome	7949490	7949490	2020-03-31	7269	PRJNA570883	SAMN12792795
Nocardia brasiliensis		strain: N-45	37326	ASM1547698v1	GCA_015476985.1	GenBank	NCBI Prokaryotic Genome Annotation Pipeline (PGAP)	Contig	734265	8488735	2020-11-15	7645	PRJNA671788	SAMN16551477
Nocardia brasiliensis		strain: BJ06-0105	37326	ASM1547832v1	GCA_015478325.1	GenBank	NCBI Prokaryotic Genome Annotation Pipeline (PGAP)	Contig	703746	8609673	2020-11-15	7743	PRJNA671788	SAMN16551394
Nocardia brasiliensis		strain: NCTC11294	37326	49642_B01	GCA_900454265.1	GenBank	Annotation submitted by SC	Contig	1707354	8921451	2018-08-01	8141	PRJEB6403	SAMEA4076718
Nocardia brasiliensis ATCC 700358		strain: HUJEG-1	1133849	ASM25067v3	GCF_000250675.2	RefSeq	NCBI Prokaryotic Genome Annotation Pipeline (PGAP)	Complete Genome	9436348	9436348	2012-09-28	8534	PRJNA81085	SAMN02603853
Nocardia brasiliensis NBRC 14402		strain: NBRC 14402	1206724	ASM30847v2	GCF_000308475.2	RefSeq	NCBI Prokaryotic Genome Annotation Pipeline (PGAP)	Contig	125769	8895094	2014-05-15	8143	PRJDB120	SAMD00016800
Nocardia brasiliensis IFM 10847		strain: IFM 10847	1406859	ASM71091v1	GCF_000710915.1	RefSeq	NCBI Prokaryotic Genome Annotation Pipeline (PGAP)	Contig	70655	9152425	2014-06-10	8487	PRJDB1474	SAMD00036771
Nocardia brasiliensis		isolate: P-200, strain: HUJEG-1	37326	ASM168976v1	GCF_001689765.1	RefSeq	NCBI Prokaryotic Genome Annotation Pipeline (PGAP)	Contig	348488	9192944	2016-07-20	8327	PRJNA309852	SAMN04441029
Nocardia brasiliensis		strain: FDAARGOS_352	37326	ASM220912v1	GCF_002209125.1	RefSeq	NCBI Prokaryotic Genome Annotation Pipeline	Complete Genome	8934655	8934655	2017-06-27	8115	PRJNA231221	SAMN06173365
Nocardia brasiliensis		strain: FDAARGOS_352	37326	ASM220912v2	GCF_002209125.2	RefSeq	NCBI Prokaryotic Genome Annotation Pipeline (PGAP)	Complete Genome	8935513	8935513	2018-03-08	8108	PRJNA231221	SAMN06173365
Nocardia brasiliensis		strain: AUSMDU00024985	37326	ASM1180112v1	GCF_011801125.1	RefSeq	NCBI Prokaryotic Genome Annotation Pipeline (PGAP)	Complete Genome	7949490	7949490	2020-03-31	7304	PRJNA570883	SAMN12792795
Nocardia brasiliensis		strain: N-45	37326	ASM1547698v1	GCF_015476985.1	RefSeq	NCBI Prokaryotic Genome Annotation Pipeline (PGAP)	Contig	734265	8488735	2020-11-15	7678	PRJNA671788	SAMN16551477
Nocardia brasiliensis		strain: BJ06-0105	37326	ASM1547832v1	GCF_015478325.1	RefSeq	NCBI Prokaryotic Genome Annotation Pipeline (PGAP)	Contig	703746	8609673	2020-11-15	7769	PRJNA671788	SAMN16551394
Nocardia brasiliensis		strain: NCTC11294	37326	49642_B01	GCF_900454265.1	RefSeq	NCBI Prokaryotic Genome Annotation Pipeline (PGAP)	Contig	1707354	8921451	2018-08-01	8077	PRJEB6403	SAMEA4076718
Nocardia cyriacigeorgica GUH-2		strain: GUH-2	1127134	ASM28403v1	GCA_000284035.1	GenBank	Annotation submitted by CEA/DSV/IG/Genoscope	Complete Genome	6194645	6194645	2012-02-07	5560	PRJEA79001	SAMEA2272802
Nocardia cyriacigeorgica		strain: MDA3732	135487	ASM293345v1	GCA_002933455.1	GenBank	NCBI Prokaryotic Genome Annotation Pipeline	Contig	191022	6592249	2018-02-20	5970	PRJNA432572	SAMN08458267
Nocardia cyriacigeorgica		strain: MDA3349	135487	ASM294963v1	GCA_002949635.1	GenBank	NCBI Prokaryotic Genome Annotation Pipeline	Complete Genome	6320090	6462637	2018-02-22	5864	PRJNA432572	SAMN08458266
Nocardia cyriacigeorgica		strain: DSM 44484	135487	ASM586322v1	GCA_005863225.1	GenBank	NCBI Prokaryotic Genome Annotation Pipeline (PGAP)	Contig	185276	6262819	2019-05-22	5678	PRJNA542831	SAMN11640232
Nocardia cyriacigeorgica		strain: EML 446	135487	ASM586324v1	GCA_005863245.1	GenBank	NCBI Prokaryotic Genome Annotation Pipeline (PGAP)	Contig	605338	6520205	2019-05-22	5971	PRJNA542857	SAMN11640256
Nocardia cyriacigeorgica		strain: EML 1456	135487	ASM586329v1	GCA_005863295.1	GenBank	NCBI Prokaryotic Genome Annotation Pipeline (PGAP)	Contig	154491	6830276	2019-05-22	6244	PRJNA542859	SAMN11640258
Nocardia cyriacigeorgica		strain: CNM20110629	135487	ASM1085798v1	GCA_010857985.1	GenBank	NCBI Prokaryotic Genome Annotation Pipeline (PGAP)	Scaffold	207390	6274865	2020-02-20	5738	PRJNA601527	SAMN13867387
Nocardia cyriacigeorgica		strain: CNM20110626	135487	ASM1085800v1	GCA_010858005.1	GenBank	NCBI Prokaryotic Genome Annotation Pipeline (PGAP)	Scaffold	101705	6748895	2020-02-20	6564	PRJNA601527	SAMN13867375
Nocardia cyriacigeorgica		strain: CNM20110624	135487	ASM1085804v1	GCA_010858045.1	GenBank	NCBI Prokaryotic Genome Annotation Pipeline (PGAP)	Scaffold	106941	6445564	2020-02-20	6094	PRJNA601527	SAMN13867373
Nocardia cyriacigeorgica		strain: CNM20110649	135487	ASM1086811v1	GCA_010868115.1	GenBank	NCBI Prokaryotic Genome Annotation Pipeline (PGAP)	Scaffold	66569	6294681	2020-02-20	5841	PRJNA601527	SAMN13870225
Nocardia cyriacigeorgica		strain: CNM20110648	135487	ASM1086814v1	GCA_010868145.1	GenBank	NCBI Prokaryotic Genome Annotation Pipeline (PGAP)	Scaffold	150755	6289931	2020-02-20	5786	PRJNA601527	SAMN13870223
Nocardia cyriacigeorgica		strain: CNM20110639	135487	ASM1086815v1	GCA_010868155.1	GenBank	NCBI Prokaryotic Genome Annotation Pipeline (PGAP)	Scaffold	59864	6250323	2020-02-20	5867	PRJNA601527	SAMN13870222
Nocardia cyriacigeorgica		strain: N-51	135487	ASM1547689v1	GCA_015476895.1	GenBank	NCBI Prokaryotic Genome Annotation Pipeline (PGAP)	Contig	347971	6795996	2020-11-15	6172	PRJNA671788	SAMN16551483
Nocardia cyriacigeorgica		strain: N-48	135487	ASM1547690v1	GCA_015476905.1	GenBank	NCBI Prokaryotic Genome Annotation Pipeline (PGAP)	Contig	833897	6075410	2020-11-15	5506	PRJNA671788	SAMN16551480
Nocardia cyriacigeorgica		strain: N-43	135487	ASM1547692v1	GCA_015476925.1	GenBank	NCBI Prokaryotic Genome Annotation Pipeline (PGAP)	Contig	995316	6460813	2020-11-15	5942	PRJNA671788	SAMN16551475
Nocardia cyriacigeorgica		strain: N-32	135487	ASM1547714v1	GCA_015477145.1	GenBank	NCBI Prokaryotic Genome Annotation Pipeline (PGAP)	Contig	569669	6630200	2020-11-15	6030	PRJNA671788	SAMN16551464
Nocardia cyriacigeorgica		strain: N-26	135487	ASM1547722v1	GCA_015477225.1	GenBank	NCBI Prokaryotic Genome Annotation Pipeline (PGAP)	Contig	1572682	6204092	2020-11-15	5763	PRJNA671788	SAMN16551458
Nocardia cyriacigeorgica		strain: N-18	135487	ASM1547734v1	GCA_015477345.1	GenBank	NCBI Prokaryotic Genome Annotation Pipeline (PGAP)	Contig	569662	6781869	2020-11-15	6420	PRJNA671788	SAMN16551450
Nocardia cyriacigeorgica		strain: BJ06-0154	135487	ASM1547764v1	GCA_015477645.1	GenBank	NCBI Prokaryotic Genome Annotation Pipeline (PGAP)	Contig	91619	6269615	2020-11-15	5893	PRJNA671788	SAMN16551430
Nocardia cyriacigeorgica		strain: BJ06-0147	135487	ASM1547770v1	GCA_015477705.1	GenBank	NCBI Prokaryotic Genome Annotation Pipeline (PGAP)	Contig	579911	6695080	2020-11-15	6177	PRJNA671788	SAMN16551424
Nocardia cyriacigeorgica		strain: BJ06-0149	135487	ASM1547772v1	GCA_015477725.1	GenBank	NCBI Prokaryotic Genome Annotation Pipeline (PGAP)	Contig	1114157	6577733	2020-11-15	5939	PRJNA671788	SAMN16551426
Nocardia cyriacigeorgica		strain: BJ06-0142	135487	ASM1547786v1	GCA_015477865.1	GenBank	NCBI Prokaryotic Genome Annotation Pipeline (PGAP)	Contig	494265	6324861	2020-11-15	5680	PRJNA671788	SAMN16551421
Nocardia cyriacigeorgica		strain: BJ06-0134	135487	ASM1547794v1	GCA_015477945.1	GenBank	NCBI Prokaryotic Genome Annotation Pipeline (PGAP)	Contig	1313346	6428271	2020-11-15	5794	PRJNA671788	SAMN16551414
Nocardia cyriacigeorgica		strain: BJ06-0132	135487	ASM1547797v1	GCA_015477975.1	GenBank	NCBI Prokaryotic Genome Annotation Pipeline (PGAP)	Contig	732995	6385560	2020-11-15	5833	PRJNA671788	SAMN16551412
Nocardia cyriacigeorgica		strain: BJ06-0133	135487	ASM1547799v1	GCA_015477995.1	GenBank	NCBI Prokaryotic Genome Annotation Pipeline (PGAP)	Contig	637687	6152653	2020-11-15	5626	PRJNA671788	SAMN16551413
Nocardia cyriacigeorgica		strain: BJ06-0130	135487	ASM1547805v1	GCA_015478055.1	GenBank	NCBI Prokaryotic Genome Annotation Pipeline (PGAP)	Contig	1313346	6427423	2020-11-15	5796	PRJNA671788	SAMN16551410
Nocardia cyriacigeorgica		strain: BJ06-0127	135487	ASM1547807v1	GCA_015478075.1	GenBank	NCBI Prokaryotic Genome Annotation Pipeline (PGAP)	Contig	4694306	6370672	2020-11-15	5752	PRJNA671788	SAMN16551407
Nocardia cyriacigeorgica		strain: BJ06-0118	135487	ASM1547815v1	GCA_015478155.1	GenBank	NCBI Prokaryotic Genome Annotation Pipeline (PGAP)	Contig	13592	6326450	2020-11-15	6216	PRJNA671788	SAMN16551402
Nocardia cyriacigeorgica		strain: BJ06-0121	135487	ASM1547816v1	GCA_015478165.1	GenBank	NCBI Prokaryotic Genome Annotation Pipeline (PGAP)	Contig	1402089	6349165	2020-11-15	5770	PRJNA671788	SAMN16551404
Nocardia cyriacigeorgica		strain: BJ06-0109	135487	ASM1547825v1	GCA_015478255.1	GenBank	NCBI Prokaryotic Genome Annotation Pipeline (PGAP)	Contig	315496	5915323	2020-11-15	5350	PRJNA671788	SAMN16551397
Nocardia cyriacigeorgica		strain: BJ06-0097	135487	ASM1547837v1	GCA_015478375.1	GenBank	NCBI Prokaryotic Genome Annotation Pipeline (PGAP)	Contig	519092	6731365	2020-11-15	6206	PRJNA671788	SAMN16551391
Nocardia cyriacigeorgica		strain: BJ06-0062	135487	ASM1547843v1	GCA_015478435.1	GenBank	NCBI Prokaryotic Genome Annotation Pipeline (PGAP)	Contig	1741771	6326665	2020-11-15	5704	PRJNA671788	SAMN16551386
Nocardia cyriacigeorgica		strain: BJ06-0071	135487	ASM1547846v1	GCA_015478465.1	GenBank	NCBI Prokaryotic Genome Annotation Pipeline (PGAP)	Contig	459070	6449480	2020-11-15	5810	PRJNA671788	SAMN16551389
Nocardia cyriacigeorgica		strain: 3012STDY6756504	135487	54424_D01	GCA_900683635.1	GenBank	Annotation submitted by SC	Complete Genome	6476621	6476621	2019-02-19	5843	PRJEB6403	SAMEA103899858
Nocardia cyriacigeorgica GUH-2		strain: GUH-2	1127134	ASM28403v1	GCF_000284035.1	RefSeq	NCBI Prokaryotic Genome Annotation Pipeline (PGAP)	Complete Genome	6194645	6194645	2012-02-07	5628	PRJEA79001	SAMEA2272802
Nocardia cyriacigeorgica NBRC 100375		strain: NBRC 100375	1206728	ASM30855v1	GCF_000308555.1	RefSeq	NCBI Prokaryotic Genome Annotation Pipeline (PGAP)	Contig	34812	6311306	2012-07-13	5882	PRJDB124	SAMD00041775
Nocardia cyriacigeorgica		strain: MDA3732	135487	ASM293345v1	GCF_002933455.1	RefSeq	NCBI Prokaryotic Genome Annotation Pipeline (PGAP)	Contig	191022	6592249	2018-02-20	5970	PRJNA432572	SAMN08458267
Nocardia cyriacigeorgica		strain: MDA3349	135487	ASM294963v1	GCF_002949635.1	RefSeq	NCBI Prokaryotic Genome Annotation Pipeline (PGAP)	Complete Genome	6320090	6462637	2018-02-22	5888	PRJNA432572	SAMN08458266
Nocardia cyriacigeorgica		strain: DSM 44484	135487	ASM586322v1	GCF_005863225.1	RefSeq	NCBI Prokaryotic Genome Annotation Pipeline (PGAP)	Contig	185276	6262819	2019-05-22	5687	PRJNA542831	SAMN11640232
Nocardia cyriacigeorgica		strain: EML 446	135487	ASM586324v1	GCF_005863245.1	RefSeq	NCBI Prokaryotic Genome Annotation Pipeline (PGAP)	Contig	605338	6520205	2019-05-22	5992	PRJNA542857	SAMN11640256
Nocardia cyriacigeorgica		strain: EML 1456	135487	ASM586329v1	GCF_005863295.1	RefSeq	NCBI Prokaryotic Genome Annotation Pipeline (PGAP)	Contig	154491	6830276	2019-05-22	6259	PRJNA542859	SAMN11640258
Nocardia cyriacigeorgica		strain: CNM20110629	135487	ASM1085798v1	GCF_010857985.1	RefSeq	NCBI Prokaryotic Genome Annotation Pipeline (PGAP)	Scaffold	207390	6274865	2020-02-20	5749	PRJNA601527	SAMN13867387
Nocardia cyriacigeorgica		strain: CNM20110626	135487	ASM1085800v1	GCF_010858005.1	RefSeq	NCBI Prokaryotic Genome Annotation Pipeline (PGAP)	Scaffold	101705	6748895	2020-02-20	6548	PRJNA601527	SAMN13867375
Nocardia cyriacigeorgica		strain: CNM20110624	135487	ASM1085804v1	GCF_010858045.1	RefSeq	NCBI Prokaryotic Genome Annotation Pipeline (PGAP)	Scaffold	106941	6445564	2020-02-20	6078	PRJNA601527	SAMN13867373
Nocardia cyriacigeorgica		strain: CNM20110649	135487	ASM1086811v1	GCF_010868115.1	RefSeq	NCBI Prokaryotic Genome Annotation Pipeline (PGAP)	Scaffold	66569	6294681	2020-02-20	5840	PRJNA601527	SAMN13870225
Nocardia cyriacigeorgica		strain: CNM20110648	135487	ASM1086814v1	GCF_010868145.1	RefSeq	NCBI Prokaryotic Genome Annotation Pipeline (PGAP)	Scaffold	150755	6289931	2020-02-20	5794	PRJNA601527	SAMN13870223
Nocardia cyriacigeorgica		strain: CNM20110639	135487	ASM1086815v1	GCF_010868155.1	RefSeq	NCBI Prokaryotic Genome Annotation Pipeline (PGAP)	Scaffold	59864	6250323	2020-02-20	5849	PRJNA601527	SAMN13870222
Nocardia cyriacigeorgica		strain: N-51	135487	ASM1547689v1	GCF_015476895.1	RefSeq	NCBI Prokaryotic Genome Annotation Pipeline (PGAP)	Contig	347971	6795996	2020-11-15	6185	PRJNA671788	SAMN16551483
Nocardia cyriacigeorgica		strain: N-48	135487	ASM1547690v1	GCF_015476905.1	RefSeq	NCBI Prokaryotic Genome Annotation Pipeline (PGAP)	Contig	833897	6075410	2020-11-15	5508	PRJNA671788	SAMN16551480
Nocardia cyriacigeorgica		strain: N-43	135487	ASM1547692v1	GCF_015476925.1	RefSeq	NCBI Prokaryotic Genome Annotation Pipeline (PGAP)	Contig	995316	6460813	2020-11-15	5953	PRJNA671788	SAMN16551475
Nocardia cyriacigeorgica		strain: N-32	135487	ASM1547714v1	GCF_015477145.1	RefSeq	NCBI Prokaryotic Genome Annotation Pipeline (PGAP)	Contig	569669	6630200	2020-11-15	6059	PRJNA671788	SAMN16551464
Nocardia cyriacigeorgica		strain: N-26	135487	ASM1547722v1	GCF_015477225.1	RefSeq	NCBI Prokaryotic Genome Annotation Pipeline (PGAP)	Contig	1572682	6204092	2020-11-15	5790	PRJNA671788	SAMN16551458
Nocardia cyriacigeorgica		strain: N-18	135487	ASM1547734v1	GCF_015477345.1	RefSeq	NCBI Prokaryotic Genome Annotation Pipeline (PGAP)	Contig	569662	6781869	2020-11-15	6453	PRJNA671788	SAMN16551450
Nocardia cyriacigeorgica		strain: BJ06-0154	135487	ASM1547764v1	GCF_015477645.1	RefSeq	NCBI Prokaryotic Genome Annotation Pipeline (PGAP)	Contig	91619	6269615	2020-11-15	5925	PRJNA671788	SAMN16551430
Nocardia cyriacigeorgica		strain: BJ06-0147	135487	ASM1547770v1	GCF_015477705.1	RefSeq	NCBI Prokaryotic Genome Annotation Pipeline (PGAP)	Contig	579911	6695080	2020-11-15	6203	PRJNA671788	SAMN16551424
Nocardia cyriacigeorgica		strain: BJ06-0149	135487	ASM1547772v1	GCF_015477725.1	RefSeq	NCBI Prokaryotic Genome Annotation Pipeline (PGAP)	Contig	1114157	6577733	2020-11-15	5963	PRJNA671788	SAMN16551426
Nocardia cyriacigeorgica		strain: BJ06-0142	135487	ASM1547786v1	GCF_015477865.1	RefSeq	NCBI Prokaryotic Genome Annotation Pipeline (PGAP)	Contig	494265	6324861	2020-11-15	5688	PRJNA671788	SAMN16551421
Nocardia cyriacigeorgica		strain: BJ06-0134	135487	ASM1547794v1	GCF_015477945.1	RefSeq	NCBI Prokaryotic Genome Annotation Pipeline (PGAP)	Contig	1313346	6428271	2020-11-15	5823	PRJNA671788	SAMN16551414
Nocardia cyriacigeorgica		strain: BJ06-0132	135487	ASM1547797v1	GCF_015477975.1	RefSeq	NCBI Prokaryotic Genome Annotation Pipeline (PGAP)	Contig	732995	6385560	2020-11-15	5854	PRJNA671788	SAMN16551412
Nocardia cyriacigeorgica		strain: BJ06-0133	135487	ASM1547799v1	GCF_015477995.1	RefSeq	NCBI Prokaryotic Genome Annotation Pipeline (PGAP)	Contig	637687	6152653	2020-11-15	5628	PRJNA671788	SAMN16551413
Nocardia cyriacigeorgica		strain: BJ06-0130	135487	ASM1547805v1	GCF_015478055.1	RefSeq	NCBI Prokaryotic Genome Annotation Pipeline (PGAP)	Contig	1313346	6427423	2020-11-15	5822	PRJNA671788	SAMN16551410
Nocardia cyriacigeorgica		strain: BJ06-0127	135487	ASM1547807v1	GCF_015478075.1	RefSeq	NCBI Prokaryotic Genome Annotation Pipeline (PGAP)	Contig	4694306	6370672	2020-11-15	5773	PRJNA671788	SAMN16551407
Nocardia cyriacigeorgica		strain: BJ06-0118	135487	ASM1547815v1	GCF_015478155.1	RefSeq	NCBI Prokaryotic Genome Annotation Pipeline (PGAP)	Contig	13592	6326450	2020-11-15	6238	PRJNA671788	SAMN16551402
Nocardia cyriacigeorgica		strain: BJ06-0121	135487	ASM1547816v1	GCF_015478165.1	RefSeq	NCBI Prokaryotic Genome Annotation Pipeline (PGAP)	Contig	1402089	6349165	2020-11-15	5796	PRJNA671788	SAMN16551404
Nocardia cyriacigeorgica		strain: BJ06-0109	135487	ASM1547825v1	GCF_015478255.1	RefSeq	NCBI Prokaryotic Genome Annotation Pipeline (PGAP)	Contig	315496	5915323	2020-11-15	5357	PRJNA671788	SAMN16551397
Nocardia cyriacigeorgica		strain: BJ06-0097	135487	ASM1547837v1	GCF_015478375.1	RefSeq	NCBI Prokaryotic Genome Annotation Pipeline (PGAP)	Contig	519092	6731365	2020-11-15	6225	PRJNA671788	SAMN16551391
Nocardia cyriacigeorgica		strain: BJ06-0062	135487	ASM1547843v1	GCF_015478435.1	RefSeq	NCBI Prokaryotic Genome Annotation Pipeline (PGAP)	Contig	1741771	6326665	2020-11-15	5731	PRJNA671788	SAMN16551386
Nocardia cyriacigeorgica		strain: BJ06-0071	135487	ASM1547846v1	GCF_015478465.1	RefSeq	NCBI Prokaryotic Genome Annotation Pipeline (PGAP)	Contig	459070	6449480	2020-11-15	5841	PRJNA671788	SAMN16551389
Nocardia cyriacigeorgica		strain: 3012STDY6756504	135487	54424_D01	GCF_900683635.1	RefSeq	NCBI Prokaryotic Genome Annotation Pipeline (PGAP)	Complete Genome	6476621	6476621	2019-02-19	5809	PRJEB6403	SAMEA103899858
Nocardia farcinica IFM 10152		strain: IFM 10152	247156	ASM980v1	GCA_000009805.1	GenBank	Annotation submitted by Department of Bioactive Molecules, National Institute of Infectious Diseases	Complete Genome	6021225	6292344	2004-10-08	6010	PRJNA13117	SAMD00061069
Nocardia farcinica		strain: NCTC11134	37329	NCTC11134	GCA_001182745.2	GenBank	Annotation submitted by SC	Complete Genome	3648762	6459780	2015-07-08	6190	PRJEB6403	SAMEA2498477
Nocardia farcinica		strain: CNM20091955	37329	ASM257132v1	GCA_002571325.1	GenBank	Annotation submitted by National Centre of Microbiology	Contig	453514	6798425	2017-10-17	6455	PRJNA398151	SAMN07502078
Nocardia farcinica		strain: CNM20080921	37329	ASM257134v1	GCA_002571345.1	GenBank	Annotation submitted by National Centre of Microbiology	Contig	167048	6816082	2017-10-17	6502	PRJNA398151	SAMN07502077
Nocardia farcinica		strain: W6977	37329	ASM336741v1	GCA_003367415.1	GenBank	NCBI Prokaryotic Genome Annotation Pipeline	Complete Genome	6291633	6429634	2018-08-08	6060	PRJNA482969	SAMN09723209
Nocardia farcinica		strain: JNQH325	37329	ASM1391238v1	GCA_013912385.1	GenBank	NCBI Prokaryotic Genome Annotation Pipeline (PGAP)	Contig	113514	6092548	2020-07-29	5787	PRJNA647695	SAMN15594715
Nocardia farcinica		strain: JNQH326	37329	ASM1451832v1	GCA_014518325.1	GenBank	NCBI Prokaryotic Genome Annotation Pipeline (PGAP)	Contig	316223	6095669	2020-09-09	5759	PRJNA647695	SAMN16056962
Nocardia farcinica		strain: N-29	37329	ASM1547715v1	GCA_015477155.1	GenBank	NCBI Prokaryotic Genome Annotation Pipeline (PGAP)	Contig	227885	6149505	2020-11-15	5823	PRJNA671788	SAMN16551461
Nocardia farcinica		strain: N-25	37329	ASM1547723v1	GCA_015477235.1	GenBank	NCBI Prokaryotic Genome Annotation Pipeline (PGAP)	Contig	221509	5758367	2020-11-15	5406	PRJNA671788	SAMN16551457
Nocardia farcinica		strain: N-23	37329	ASM1547728v1	GCA_015477285.1	GenBank	NCBI Prokaryotic Genome Annotation Pipeline (PGAP)	Contig	430932	6426043	2020-11-15	6128	PRJNA671788	SAMN16551455
Nocardia farcinica		strain: N-14	37329	ASM1547740v1	GCA_015477405.1	GenBank	NCBI Prokaryotic Genome Annotation Pipeline (PGAP)	Contig	411034	6182694	2020-11-15	6019	PRJNA671788	SAMN16551446
Nocardia farcinica		strain: N-9	37329	ASM1547748v1	GCA_015477485.1	GenBank	NCBI Prokaryotic Genome Annotation Pipeline (PGAP)	Contig	319100	6134673	2020-11-15	5779	PRJNA671788	SAMN16551441
Nocardia farcinica		strain: N-7	37329	ASM1547752v1	GCA_015477525.1	GenBank	NCBI Prokaryotic Genome Annotation Pipeline (PGAP)	Contig	663937	6311149	2020-11-15	5929	PRJNA671788	SAMN16551439
Nocardia farcinica		strain: N-4	37329	ASM1547753v1	GCA_015477535.1	GenBank	NCBI Prokaryotic Genome Annotation Pipeline (PGAP)	Contig	662561	6386490	2020-11-15	5986	PRJNA671788	SAMN16551436
Nocardia farcinica		strain: N-3	37329	ASM1547755v1	GCA_015477555.1	GenBank	NCBI Prokaryotic Genome Annotation Pipeline (PGAP)	Contig	662638	6532176	2020-11-15	6329	PRJNA671788	SAMN16551435
Nocardia farcinica		strain: N-1	37329	ASM1547758v1	GCA_015477585.1	GenBank	NCBI Prokaryotic Genome Annotation Pipeline (PGAP)	Contig	278346	6292402	2020-11-15	5986	PRJNA671788	SAMN16551433
Nocardia farcinica		strain: BJ06-0153	37329	ASM1547765v1	GCA_015477655.1	GenBank	NCBI Prokaryotic Genome Annotation Pipeline (PGAP)	Contig	781058	6355374	2020-11-15	5929	PRJNA671788	SAMN16551429
Nocardia farcinica		strain: BJ06-0151	37329	ASM1547768v1	GCA_015477685.1	GenBank	NCBI Prokaryotic Genome Annotation Pipeline (PGAP)	Contig	901146	6304437	2020-11-15	5935	PRJNA671788	SAMN16551428
Nocardia farcinica		strain: BJ06-0150	37329	ASM1547771v1	GCA_015477715.1	GenBank	NCBI Prokaryotic Genome Annotation Pipeline (PGAP)	Contig	246993	6235923	2020-11-15	5872	PRJNA671788	SAMN16551427
Nocardia farcinica		strain: BJ06-0138	37329	ASM1547781v1	GCA_015477815.1	GenBank	NCBI Prokaryotic Genome Annotation Pipeline (PGAP)	Contig	241246	6182397	2020-11-15	5785	PRJNA671788	SAMN16551418
Nocardia farcinica		strain: BJ06-0139	37329	ASM1547787v1	GCA_015477875.1	GenBank	NCBI Prokaryotic Genome Annotation Pipeline (PGAP)	Contig	816125	6158136	2020-11-15	5775	PRJNA671788	SAMN16551419
Nocardia farcinica		strain: BJ06-0137	37329	ASM1547790v1	GCA_015477905.1	GenBank	NCBI Prokaryotic Genome Annotation Pipeline (PGAP)	Contig	198495	5992876	2020-11-15	5657	PRJNA671788	SAMN16551417
Nocardia farcinica		strain: BJ06-0136	37329	ASM1547792v1	GCA_015477925.1	GenBank	NCBI Prokaryotic Genome Annotation Pipeline (PGAP)	Contig	703830	6396091	2020-11-15	5965	PRJNA671788	SAMN16551416
Nocardia farcinica		strain: BJ06-0135	37329	ASM1547795v1	GCA_015477955.1	GenBank	NCBI Prokaryotic Genome Annotation Pipeline (PGAP)	Contig	629308	6353206	2020-11-15	6017	PRJNA671788	SAMN16551415
Nocardia farcinica		strain: BJ06-0129	37329	ASM1547802v1	GCA_015478025.1	GenBank	NCBI Prokaryotic Genome Annotation Pipeline (PGAP)	Contig	288138	6540891	2020-11-15	6249	PRJNA671788	SAMN16551409
Nocardia farcinica		strain: BJ06-0128	37329	ASM1547803v1	GCA_015478035.1	GenBank	NCBI Prokaryotic Genome Annotation Pipeline (PGAP)	Contig	265127	6551729	2020-11-15	6290	PRJNA671788	SAMN16551408
Nocardia farcinica		strain: BJ06-0131	37329	ASM1547804v1	GCA_015478045.1	GenBank	NCBI Prokaryotic Genome Annotation Pipeline (PGAP)	Contig	367263	6534093	2020-11-15	6290	PRJNA671788	SAMN16551411
Nocardia farcinica		strain: BJ06-0126	37329	ASM1547812v1	GCA_015478125.1	GenBank	NCBI Prokaryotic Genome Annotation Pipeline (PGAP)	Contig	393014	6264894	2020-11-15	5820	PRJNA671788	SAMN16551406
Nocardia farcinica		strain: BJ06-0108	37329	ASM1547826v1	GCA_015478265.1	GenBank	NCBI Prokaryotic Genome Annotation Pipeline (PGAP)	Contig	143440	5904390	2020-11-15	5534	PRJNA671788	SAMN16551396
Nocardia farcinica		strain: BJ06-0101	37329	ASM1547833v1	GCA_015478335.1	GenBank	NCBI Prokaryotic Genome Annotation Pipeline (PGAP)	Contig	208526	6635150	2020-11-15	6525	PRJNA671788	SAMN16551393
Nocardia farcinica		strain: BJ06-0096	37329	ASM1547835v1	GCA_015478355.1	GenBank	NCBI Prokaryotic Genome Annotation Pipeline (PGAP)	Contig	269024	6178698	2020-11-15	5766	PRJNA671788	SAMN16551390
Nocardia farcinica		strain: BJ06-0064	37329	ASM1547842v1	GCA_015478425.1	GenBank	NCBI Prokaryotic Genome Annotation Pipeline (PGAP)	Contig	96680	6156541	2020-11-15	5847	PRJNA671788	SAMN16551387
Nocardia farcinica		strain: BJ06-0065	37329	ASM1547847v1	GCA_015478475.1	GenBank	NCBI Prokaryotic Genome Annotation Pipeline (PGAP)	Contig	265123	6208977	2020-11-15	5989	PRJNA671788	SAMN16551388
Nocardia farcinica		strain: BJ06-0057	37329	ASM1547848v1	GCA_015478485.1	GenBank	NCBI Prokaryotic Genome Annotation Pipeline (PGAP)	Contig	387548	6349916	2020-11-15	5927	PRJNA671788	SAMN16551384
Nocardia farcinica		strain: BJ06-0060	37329	ASM1547852v1	GCA_015478525.1	GenBank	NCBI Prokaryotic Genome Annotation Pipeline (PGAP)	Contig	386758	6344084	2020-11-15	5927	PRJNA671788	SAMN16551385
Nocardia farcinica		strain: BJ06-0054	37329	ASM1547854v1	GCA_015478545.1	GenBank	NCBI Prokaryotic Genome Annotation Pipeline (PGAP)	Contig	220679	6256332	2020-11-15	5911	PRJNA671788	SAMN16551382
Nocardia farcinica		strain: BJ06-0055	37329	ASM1547855v1	GCA_015478555.1	GenBank	NCBI Prokaryotic Genome Annotation Pipeline (PGAP)	Contig	100581	6033644	2020-11-15	5725	PRJNA671788	SAMN16551383
Nocardia farcinica		strain: SZ 1509	37329	ASM2088319v1	GCA_020883195.1	GenBank	NCBI Prokaryotic Genome Annotation Pipeline (PGAP)	Complete Genome	6229422	6613629	2021-11-18	6254	PRJNA777769	SAMN22875803
Nocardia farcinica		strain: DSM 43257	37329	IMG-taxon 2681813555 annotated assembly	GCA_900156775.1	GenBank	Annotation submitted by DOE - JOINT GENOME INSTITUTE	Contig	554396	6406891	2017-01-15	6167	PRJEB18836	SAMN05421776
Nocardia farcinica		strain: NCTC630	37329	53694_A01	GCA_900455745.1	GenBank	Annotation submitted by SC	Contig	6454045	6513136	2018-08-01	6117	PRJEB6403	SAMEA87355168
Nocardia farcinica		strain: 3012STDY6733949	37329	54332_B01	GCA_900683605.2	GenBank	Annotation submitted by SC	Contig	6020576	6140857	2019-02-28	5774	PRJEB6403	SAMEA101172418
Nocardia farcinica IFM 10152		strain: IFM 10152	247156	ASM980v1	GCF_000009805.1	RefSeq	NCBI Prokaryotic Genome Annotation Pipeline (PGAP)	Complete Genome	6021225	6292344	2004-10-08	6034	PRJNA13117	SAMD00061069
Nocardia farcinica		strain: NCTC11134	37329	NCTC11134	GCF_001182745.1	RefSeq	NCBI Prokaryotic Genome Annotation Pipeline (PGAP)	Complete Genome	3648762	6459780	2015-07-08	6183	PRJEB6403	SAMEA2498477
Nocardia farcinica NBRC 15532		strain: NBRC 15532	1210076	ASM161292v1	GCF_001612925.1	RefSeq	NCBI Prokaryotic Genome Annotation Pipeline (PGAP)	Contig	84583	6378254	2016-04-01	6204	PRJDB163	SAMD00018768
Nocardia farcinica		strain: CNM20091955	37329	ASM257132v1	GCF_002571325.1	RefSeq	NCBI Prokaryotic Genome Annotation Pipeline (PGAP)	Contig	453514	6798425	2017-10-17	6636	PRJNA398151	SAMN07502078
Nocardia farcinica		strain: CNM20080921	37329	ASM257134v1	GCF_002571345.1	RefSeq	NCBI Prokaryotic Genome Annotation Pipeline (PGAP)	Contig	167048	6816082	2017-10-17	6697	PRJNA398151	SAMN07502077
Nocardia farcinica		strain: W6977	37329	ASM336741v1	GCF_003367415.1	RefSeq	NCBI Prokaryotic Genome Annotation Pipeline (PGAP)	Complete Genome	6291633	6429634	2018-08-08	6148	PRJNA482969	SAMN09723209
Nocardia farcinica		strain: JNQH325	37329	ASM1391238v1	GCF_013912385.1	RefSeq	NCBI Prokaryotic Genome Annotation Pipeline (PGAP)	Contig	113514	6092548	2020-07-29	5782	PRJNA647695	SAMN15594715
Nocardia farcinica		strain: JNQH326	37329	ASM1451832v1	GCF_014518325.1	RefSeq	NCBI Prokaryotic Genome Annotation Pipeline (PGAP)	Contig	316223	6095669	2020-09-09	5756	PRJNA647695	SAMN16056962
Nocardia farcinica		strain: N-29	37329	ASM1547715v1	GCF_015477155.1	RefSeq	NCBI Prokaryotic Genome Annotation Pipeline (PGAP)	Contig	227885	6149505	2020-11-15	5841	PRJNA671788	SAMN16551461
Nocardia farcinica		strain: N-25	37329	ASM1547723v1	GCF_015477235.1	RefSeq	NCBI Prokaryotic Genome Annotation Pipeline (PGAP)	Contig	221509	5758367	2020-11-15	5418	PRJNA671788	SAMN16551457
Nocardia farcinica		strain: N-23	37329	ASM1547728v1	GCF_015477285.1	RefSeq	NCBI Prokaryotic Genome Annotation Pipeline (PGAP)	Contig	430932	6426043	2020-11-15	6133	PRJNA671788	SAMN16551455
Nocardia farcinica		strain: N-14	37329	ASM1547740v1	GCF_015477405.1	RefSeq	NCBI Prokaryotic Genome Annotation Pipeline (PGAP)	Contig	411034	6182694	2020-11-15	6013	PRJNA671788	SAMN16551446
Nocardia farcinica		strain: N-9	37329	ASM1547748v1	GCF_015477485.1	RefSeq	NCBI Prokaryotic Genome Annotation Pipeline (PGAP)	Contig	319100	6134673	2020-11-15	5806	PRJNA671788	SAMN16551441
Nocardia farcinica		strain: N-7	37329	ASM1547752v1	GCF_015477525.1	RefSeq	NCBI Prokaryotic Genome Annotation Pipeline (PGAP)	Contig	663937	6311149	2020-11-15	5944	PRJNA671788	SAMN16551439
Nocardia farcinica		strain: N-4	37329	ASM1547753v1	GCF_015477535.1	RefSeq	NCBI Prokaryotic Genome Annotation Pipeline (PGAP)	Contig	662561	6386490	2020-11-15	6007	PRJNA671788	SAMN16551436
Nocardia farcinica		strain: N-3	37329	ASM1547755v1	GCF_015477555.1	RefSeq	NCBI Prokaryotic Genome Annotation Pipeline (PGAP)	Contig	662638	6532176	2020-11-15	6368	PRJNA671788	SAMN16551435
Nocardia farcinica		strain: N-1	37329	ASM1547758v1	GCF_015477585.1	RefSeq	NCBI Prokaryotic Genome Annotation Pipeline (PGAP)	Contig	278346	6292402	2020-11-15	5997	PRJNA671788	SAMN16551433
Nocardia farcinica		strain: BJ06-0153	37329	ASM1547765v1	GCF_015477655.1	RefSeq	NCBI Prokaryotic Genome Annotation Pipeline (PGAP)	Contig	781058	6355374	2020-11-15	5950	PRJNA671788	SAMN16551429
Nocardia farcinica		strain: BJ06-0151	37329	ASM1547768v1	GCF_015477685.1	RefSeq	NCBI Prokaryotic Genome Annotation Pipeline (PGAP)	Contig	901146	6304437	2020-11-15	5955	PRJNA671788	SAMN16551428
Nocardia farcinica		strain: BJ06-0150	37329	ASM1547771v1	GCF_015477715.1	RefSeq	NCBI Prokaryotic Genome Annotation Pipeline (PGAP)	Contig	246993	6235923	2020-11-15	5895	PRJNA671788	SAMN16551427
Nocardia farcinica		strain: BJ06-0138	37329	ASM1547781v1	GCF_015477815.1	RefSeq	NCBI Prokaryotic Genome Annotation Pipeline (PGAP)	Contig	241246	6182397	2020-11-15	5808	PRJNA671788	SAMN16551418
Nocardia farcinica		strain: BJ06-0139	37329	ASM1547787v1	GCF_015477875.1	RefSeq	NCBI Prokaryotic Genome Annotation Pipeline (PGAP)	Contig	816125	6158136	2020-11-15	5791	PRJNA671788	SAMN16551419
Nocardia farcinica		strain: BJ06-0137	37329	ASM1547790v1	GCF_015477905.1	RefSeq	NCBI Prokaryotic Genome Annotation Pipeline (PGAP)	Contig	198495	5992876	2020-11-15	5677	PRJNA671788	SAMN16551417
Nocardia farcinica		strain: BJ06-0136	37329	ASM1547792v1	GCF_015477925.1	RefSeq	NCBI Prokaryotic Genome Annotation Pipeline (PGAP)	Contig	703830	6396091	2020-11-15	5974	PRJNA671788	SAMN16551416
Nocardia farcinica		strain: BJ06-0135	37329	ASM1547795v1	GCF_015477955.1	RefSeq	NCBI Prokaryotic Genome Annotation Pipeline (PGAP)	Contig	629308	6353206	2020-11-15	6031	PRJNA671788	SAMN16551415
Nocardia farcinica		strain: BJ06-0129	37329	ASM1547802v1	GCF_015478025.1	RefSeq	NCBI Prokaryotic Genome Annotation Pipeline (PGAP)	Contig	288138	6540891	2020-11-15	6267	PRJNA671788	SAMN16551409
Nocardia farcinica		strain: BJ06-0128	37329	ASM1547803v1	GCF_015478035.1	RefSeq	NCBI Prokaryotic Genome Annotation Pipeline (PGAP)	Contig	265127	6551729	2020-11-15	6310	PRJNA671788	SAMN16551408
Nocardia farcinica		strain: BJ06-0131	37329	ASM1547804v1	GCF_015478045.1	RefSeq	NCBI Prokaryotic Genome Annotation Pipeline (PGAP)	Contig	367263	6534093	2020-11-15	6298	PRJNA671788	SAMN16551411
Nocardia farcinica		strain: BJ06-0126	37329	ASM1547812v1	GCF_015478125.1	RefSeq	NCBI Prokaryotic Genome Annotation Pipeline (PGAP)	Contig	393014	6264894	2020-11-15	5826	PRJNA671788	SAMN16551406
Nocardia farcinica		strain: BJ06-0108	37329	ASM1547826v1	GCF_015478265.1	RefSeq	NCBI Prokaryotic Genome Annotation Pipeline (PGAP)	Contig	143440	5904390	2020-11-15	5540	PRJNA671788	SAMN16551396
Nocardia farcinica		strain: BJ06-0101	37329	ASM1547833v1	GCF_015478335.1	RefSeq	NCBI Prokaryotic Genome Annotation Pipeline (PGAP)	Contig	208526	6635150	2020-11-15	6524	PRJNA671788	SAMN16551393
Nocardia farcinica		strain: BJ06-0096	37329	ASM1547835v1	GCF_015478355.1	RefSeq	NCBI Prokaryotic Genome Annotation Pipeline (PGAP)	Contig	269024	6178698	2020-11-15	5783	PRJNA671788	SAMN16551390
Nocardia farcinica		strain: BJ06-0064	37329	ASM1547842v1	GCF_015478425.1	RefSeq	NCBI Prokaryotic Genome Annotation Pipeline (PGAP)	Contig	96680	6156541	2020-11-15	5853	PRJNA671788	SAMN16551387
Nocardia farcinica		strain: BJ06-0065	37329	ASM1547847v1	GCF_015478475.1	RefSeq	NCBI Prokaryotic Genome Annotation Pipeline (PGAP)	Contig	265123	6208977	2020-11-15	5970	PRJNA671788	SAMN16551388
Nocardia farcinica		strain: BJ06-0057	37329	ASM1547848v1	GCF_015478485.1	RefSeq	NCBI Prokaryotic Genome Annotation Pipeline (PGAP)	Contig	387548	6349916	2020-11-15	5952	PRJNA671788	SAMN16551384
Nocardia farcinica		strain: BJ06-0060	37329	ASM1547852v1	GCF_015478525.1	RefSeq	NCBI Prokaryotic Genome Annotation Pipeline (PGAP)	Contig	386758	6344084	2020-11-15	5951	PRJNA671788	SAMN16551385
Nocardia farcinica		strain: BJ06-0054	37329	ASM1547854v1	GCF_015478545.1	RefSeq	NCBI Prokaryotic Genome Annotation Pipeline (PGAP)	Contig	220679	6256332	2020-11-15	5929	PRJNA671788	SAMN16551382
Nocardia farcinica		strain: BJ06-0055	37329	ASM1547855v1	GCF_015478555.1	RefSeq	NCBI Prokaryotic Genome Annotation Pipeline (PGAP)	Contig	100581	6033644	2020-11-15	5737	PRJNA671788	SAMN16551383
Nocardia farcinica		strain: SZ 1509	37329	ASM2088319v1	GCF_020883195.1	RefSeq	NCBI Prokaryotic Genome Annotation Pipeline (PGAP)	Complete Genome	6229422	6613629	2021-11-18	6257	PRJNA777769	SAMN22875803
Nocardia farcinica		strain: DSM 43257	37329	IMG-taxon 2681813555 annotated assembly	GCF_900156775.1	RefSeq	NCBI Prokaryotic Genome Annotation Pipeline (PGAP)	Contig	554396	6406891	2017-01-15	6147	PRJEB18836	SAMN05421776
Nocardia farcinica		strain: NCTC630	37329	53694_A01	GCF_900455745.1	RefSeq	NCBI Prokaryotic Genome Annotation Pipeline (PGAP)	Contig	6454045	6513136	2018-08-01	6084	PRJEB6403	SAMEA87355168
Nocardia farcinica		strain: 3012STDY6733949	37329	54332_B01	GCF_900683605.1	RefSeq	NCBI Prokaryotic Genome Annotation Pipeline (PGAP)	Contig	6020576	6140857	2019-02-28	5744	PRJEB6403	SAMEA101172418
Nocardia nova SH22a		strain: SH22a	1415166	ASM52323v1	GCA_000523235.1	GenBank	Annotation submitted by Georg-August-University Goettingen, Genomic and Applied Microbiology, Goettingen Genomics Laboratory	Complete Genome	8348532	8348532	2014-01-27	7641	PRJNA225667	SAMN02641505
Nocardia nova		strain: MDA0897	37330	ASM293346v1	GCA_002933465.1	GenBank	NCBI Prokaryotic Genome Annotation Pipeline	Contig	208160	7074112	2018-02-20	6625	PRJNA432572	SAMN08458269
Nocardia nova		strain: BAA2227	37330	ASM293349v1	GCA_002933495.1	GenBank	NCBI Prokaryotic Genome Annotation Pipeline	Contig	288226	7967758	2018-02-20	7311	PRJNA432572	SAMN08458270
Nocardia nova		strain: ATCC 10905	37330	ASM293351v1	GCA_002933515.1	GenBank	NCBI Prokaryotic Genome Annotation Pipeline	Contig	325800	7852786	2018-02-20	7155	PRJNA432572	SAMN08458274
Nocardia nova		strain: MDA3139	37330	ASM293353v1	GCA_002933535.1	GenBank	NCBI Prokaryotic Genome Annotation Pipeline	Contig	225803	7494413	2018-02-20	7047	PRJNA432572	SAMN08458271
Nocardia nova		strain: MDA3397	37330	ASM293354v1	GCA_002933545.1	GenBank	NCBI Prokaryotic Genome Annotation Pipeline	Contig	337910	8011996	2018-02-20	7361	PRJNA432572	SAMN08458272
Nocardia nova		strain: MDA5529	37330	ASM293357v1	GCA_002933575.1	GenBank	NCBI Prokaryotic Genome Annotation Pipeline	Contig	277038	7710964	2018-02-20	7069	PRJNA432572	SAMN08458273
Nocardia nova		strain: ATCC 33727	37330	ASM302386v1	GCA_003023865.1	GenBank	NCBI Prokaryotic Genome Annotation Pipeline	Contig	303392	7553834	2018-03-27	6938	PRJNA432572	SAMN08458275
Nocardia nova		strain: N-46	37330	ASM1547696v1	GCA_015476965.1	GenBank	NCBI Prokaryotic Genome Annotation Pipeline (PGAP)	Contig	696954	7638934	2020-11-15	7136	PRJNA671788	SAMN16551478
Nocardia nova		strain: BJ06-0156	37330	ASM1547761v1	GCA_015477615.1	GenBank	NCBI Prokaryotic Genome Annotation Pipeline (PGAP)	Contig	230217	7738888	2020-11-15	7170	PRJNA671788	SAMN16551431
Nocardia nova		strain: LGO-A14	37330	ASM1921961v1	GCA_019219615.1	GenBank	NCBI Prokaryotic Genome Annotation Pipeline (PGAP)	Scaffold	783732	7959976	2021-07-14	7242	PRJNA743523	SAMN20054464
Nocardia nova SH22a		strain: SH22a	1415166	ASM52323v1	GCF_000523235.1	RefSeq	NCBI Prokaryotic Genome Annotation Pipeline (PGAP)	Complete Genome	8348532	8348532	2014-01-27	7609	PRJNA225667	SAMN02641505
Nocardia nova NBRC 15556		strain: NBRC 15556	1210081	ASM161300v1	GCF_001613005.1	RefSeq	NCBI Prokaryotic Genome Annotation Pipeline (PGAP)	Contig	72157	7849771	2016-04-01	7233	PRJDB168	SAMD00040661
Nocardia nova		strain: MDA0897	37330	ASM293346v1	GCF_002933465.1	RefSeq	NCBI Prokaryotic Genome Annotation Pipeline (PGAP)	Contig	208160	7074112	2018-02-20	6598	PRJNA432572	SAMN08458269
Nocardia nova		strain: BAA2227	37330	ASM293349v1	GCF_002933495.1	RefSeq	NCBI Prokaryotic Genome Annotation Pipeline (PGAP)	Contig	288226	7967758	2018-02-20	7307	PRJNA432572	SAMN08458270
Nocardia nova		strain: ATCC 10905	37330	ASM293351v1	GCF_002933515.1	RefSeq	NCBI Prokaryotic Genome Annotation Pipeline (PGAP)	Contig	325800	7852786	2018-02-20	7126	PRJNA432572	SAMN08458274
Nocardia nova		strain: MDA3139	37330	ASM293353v1	GCF_002933535.1	RefSeq	NCBI Prokaryotic Genome Annotation Pipeline (PGAP)	Contig	225803	7494413	2018-02-20	7036	PRJNA432572	SAMN08458271
Nocardia nova		strain: MDA3397	37330	ASM293354v1	GCF_002933545.1	RefSeq	NCBI Prokaryotic Genome Annotation Pipeline (PGAP)	Contig	337910	8011996	2018-02-20	7369	PRJNA432572	SAMN08458272
Nocardia nova		strain: MDA5529	37330	ASM293357v1	GCF_002933575.1	RefSeq	NCBI Prokaryotic Genome Annotation Pipeline (PGAP)	Contig	277038	7710964	2018-02-20	7094	PRJNA432572	SAMN08458273
Nocardia nova		strain: ATCC 33727	37330	ASM302386v1	GCF_003023865.1	RefSeq	NCBI Prokaryotic Genome Annotation Pipeline (PGAP)	Contig	303392	7553834	2018-03-27	6945	PRJNA432572	SAMN08458275
Nocardia nova		strain: N-46	37330	ASM1547696v1	GCF_015476965.1	RefSeq	NCBI Prokaryotic Genome Annotation Pipeline (PGAP)	Contig	696954	7638934	2020-11-15	7159	PRJNA671788	SAMN16551478
Nocardia nova		strain: BJ06-0156	37330	ASM1547761v1	GCF_015477615.1	RefSeq	NCBI Prokaryotic Genome Annotation Pipeline (PGAP)	Contig	230217	7738888	2020-11-15	7209	PRJNA671788	SAMN16551431
Nocardia nova		strain: LGO-A14	37330	ASM1921961v1	GCF_019219615.1	RefSeq	NCBI Prokaryotic Genome Annotation Pipeline (PGAP)	Scaffold	783732	7959976	2021-07-14	7271	PRJNA743523	SAMN20054464
Nocardia otitidiscaviarum		strain: NEB252	1823	ASM736229v1	GCA_007362295.1	GenBank	NCBI Prokaryotic Genome Annotation Pipeline (PGAP)	Complete Genome	7687583	7687583	2019-07-24	6926	PRJNA554850	SAMN12284987
Nocardia otitidiscaviarum		strain: N-42	1823	ASM1547700v1	GCA_015477005.1	GenBank	NCBI Prokaryotic Genome Annotation Pipeline (PGAP)	Contig	769944	7822449	2020-11-15	7254	PRJNA671788	SAMN16551474
Nocardia otitidiscaviarum		strain: N-22	1823	ASM1547729v1	GCA_015477295.1	GenBank	NCBI Prokaryotic Genome Annotation Pipeline (PGAP)	Contig	929674	7697066	2020-11-15	6989	PRJNA671788	SAMN16551454
Nocardia otitidiscaviarum		strain: N-15	1823	ASM1547741v1	GCA_015477415.1	GenBank	NCBI Prokaryotic Genome Annotation Pipeline (PGAP)	Contig	511607	7304308	2020-11-15	6711	PRJNA671788	SAMN16551447
Nocardia otitidiscaviarum		strain: BJ06-0120	1823	ASM1547820v1	GCA_015478205.1	GenBank	NCBI Prokaryotic Genome Annotation Pipeline (PGAP)	Contig	888478	7553784	2020-11-15	6919	PRJNA671788	SAMN16551403
Nocardia otitidiscaviarum		strain: NCTC1934	1823	54984_D01	GCA_900454305.1	GenBank	Annotation submitted by SC	Contig	5133750	7536042	2018-08-01	6952	PRJEB6403	SAMEA103980426
Nocardia otitidiscaviarum NBRC 14405		strain: NBRC 14405	1206732	ASM30863v1	GCF_000308635.1	RefSeq	NCBI Prokaryotic Genome Annotation Pipeline (PGAP)	Contig	86449	7482555	2012-07-16	6965	PRJDB128	SAMD00041819
Nocardia otitidiscaviarum IFM 11049		strain: IFM 11049	1406858	ASM71089v1	GCF_000710895.1	RefSeq	NCBI Prokaryotic Genome Annotation Pipeline (PGAP)	Contig	295480	7895563	2014-06-10	7449	PRJDB1473	SAMD00036770
Nocardia otitidiscaviarum		strain: NEB252	1823	ASM736229v1	GCF_007362295.1	RefSeq	NCBI Prokaryotic Genome Annotation Pipeline (PGAP)	Complete Genome	7687583	7687583	2019-07-24	6954	PRJNA554850	SAMN12284987
Nocardia otitidiscaviarum		strain: N-42	1823	ASM1547700v1	GCF_015477005.1	RefSeq	NCBI Prokaryotic Genome Annotation Pipeline (PGAP)	Contig	769944	7822449	2020-11-15	7280	PRJNA671788	SAMN16551474
Nocardia otitidiscaviarum		strain: N-22	1823	ASM1547729v1	GCF_015477295.1	RefSeq	NCBI Prokaryotic Genome Annotation Pipeline (PGAP)	Contig	929674	7697066	2020-11-15	6994	PRJNA671788	SAMN16551454
Nocardia otitidiscaviarum		strain: N-15	1823	ASM1547741v1	GCF_015477415.1	RefSeq	NCBI Prokaryotic Genome Annotation Pipeline (PGAP)	Contig	511607	7304308	2020-11-15	6717	PRJNA671788	SAMN16551447
Nocardia otitidiscaviarum		strain: BJ06-0120	1823	ASM1547820v1	GCF_015478205.1	RefSeq	NCBI Prokaryotic Genome Annotation Pipeline (PGAP)	Contig	888478	7553784	2020-11-15	6943	PRJNA671788	SAMN16551403
Nocardia otitidiscaviarum		strain: NCTC1934	1823	54984_D01	GCF_900454305.1	RefSeq	NCBI Prokaryotic Genome Annotation Pipeline (PGAP)	Contig	5133750	7536042	2018-08-01	6926	PRJEB6403	SAMEA103980426
